# Supplementary material for: MicroRNA-133a and MicroRNA-145 May Be Involved in the Development of Hypertension-Mediated Organ Damage in Children with Primary Hypertension—A Preliminary Study
Source: J Clin Med. 2024 Nov 18;13(22):6929. doi: 10.3390/jcm13226929 (PMC11595006; doi:10.3390/jcm13226929)
Supplement: Supplementary file 1 [file jcm-13-06929-s001.zip]

Archive with 2 entries (2 files):
- DATASET.xlsx
- Supplementary Table S1.pdf
