# Supplementary material for: MicroRNA-133a and MicroRNA-145 May Be Involved in the Development of Hypertension-Mediated Organ Damage in Children with Primary Hypertension—A Preliminary Study
Source: J Clin Med. 2024 Nov 18;13(22):6929. doi: 10.3390/jcm13226929 (PMC11595006; doi:10.3390/jcm13226929)
Supplement: Supplementary file 1 [file jcm-13-06929-s001.zip › DATASET.xlsx]

## Sheet: Arkusz1
No	age [years]	sex (0-F, 1-M)	Height [cm]	Height [m]	Height Z-score	Weight [kg]	Weight Z-score	BMI	BMI Z-score	BSA Mosteller	SBP before	SBP before Z-score	DBP before	DBP before Z-score	SBP after	SBP after Z-score	DBP after	DBP after Z-score	Creatinine [mg/dL]	Uric acid [mg/dl]	Cholesterol [mg/dl]	Cholesterol LDL [mg/dl]	Cholesterol HDL [mg/dl]	Trigliceryde [mg/dl]	aftertassium [mmol/l]	sodium [mmol/l]	GFR	ACR before [mg/g]	ACR after [mg/g]	IVSd	LVDd	LVPWd	LVM	LVMI [g/m2,7]	LVMI [g/m2]	SBP 24h	DBP 24h	HR 24h	MAP 24h	PP 24h	cSys 24h	cDia 24h	cSys MAP-C₂ 24h	cDia MAP-C₂ 24h	Aix@75 24h	TVR 24h	PWV 24h	Stroke volume 24h	SBP 24h after
1	15.3534	1	173	1.73	0.0674622	73	1.07618	24.39	1.26256	1.87298	152	3.09502	88	3.15349	151	3.01884	83	2.46723	0.84	6.9	148.2	78.4	57.8	59.9	4.16	144	130.225	14.382	2.17523	0.7	5	0.8	129.088	29.3874	68.9212	129	73	71	99	56	108	76	126	76	9	1526	5	75	136
2	13.5041	1	176	1.76	1.92948	92	2.47916	29.7	2.09214	2.1208	133	1.62861	79	1.88917	143	2.46535	77	1.61467	1.06	7.8	106.7	52.4	46.1	40.8	4.45	141	107.461	2.32975	54.6481	0.8	5.4	0.8	160.005	34.7735	75.4456	132	73	61	100	59	116	76	141	78	6	1600	5.2	85	138
3	17.726	1	196	1.96	2.79949	119	2.99179	30.98	2.13762	2.54537	148	1.92453	86	2.22181	155	2.45792	90	2.77082	0.75	6.4	165	99	37.1	144.5	4.17	141	134.179	3.00164	2.77564	1	5.9	0.96	240.306	39.0546	94.4091	156	82	72	116	73	130	86	151	86	8	1619	5.9	83	153
4	15.4027	1	174	1.74	0.202279	111	2.85186	36.66	2.7766	2.31625	143	2.35722	76	1.48565	143	2.35722	69	0.524882	0.6	6.7	138	78.4	37.6	110.2	4.36	139	119.77	4.48029	13.6095	0.8	5.5	0.7	152.876	34.2654	66.0016	139	73	65	103	66	119	77	140	78	5	1596	5.4	83	128
5	14.0575	1	180	1.8	1.59003	74	1.43825	22.84	1.02796	1.92354	144	2.47841	71	0.780192	151	3.02627	67	0.231185	0.65	4.9	121	58	52	53	4.3	140	114.369	3.60794	3.85775	1.1	5.8	1	254.719	52.0985	132.422	129	68	56	96	60	109	70	142	72	4	1596	5.1	91	128
6	17.5973	1	175	1.75	-0.396206	79	0.984879	25.8	1.20189	1.95966	156	3.09408	93	3.61238	141	1.92722	93	3.61238	0.97	6	193	103	73	86	4.5	139	116.238	12.0322	9.41529	0.9	5.5	0.9	191.162	42.189	97.5485	146	83	71	112	63	132	86	149	88	21	1735	5.7	76	152
7	11.3342	1	151	1.51	0.612428	57	1.57829	25	1.64782	1.54623	124	1.57385	76.7143	1.93541	122	1.38617	77	1.97462	0.56	5.5	238	157	60	104	4.8	140	111.362	6.37363	6.61202	0.6	4.9	0.8	114.52	37.6394	74.0639	123	69	82	94	53	101	70	115	70	14	1440	4.8	66	125
8	13.1589	1	165	1.65	0.585798	75	1.80009	27.55	1.85283	1.85405	150	3.34946	75	1.53237	126	1.33707	66	0.297099	0.77	5.9	125	75	41	43	4.1	138	137.063	3.69285	3.59712	0.8	5.2	0.8	149.721	38.7326	80.7535	135	67	65	98	68	113	69	142	71	8	1542	5.2	84	140
9	15.1452	1	183	1.83	1.41563	72	1.0103	21.5	0.550576	1.91311	137	1.69231	88	3.022	139	1.85959	90	3.29651	0.92	4.6	130	56	46	141	4.6	140	126.072	4.60526	2.28484	0.97	4.8	0.97	166.87	32.6407	87.2243	147	90	84	116	56	132	92	140	92	27	1674	5.7	68	138
10	17.2767	1	166	1.66	-1.76579	77	0.840219	27.94	1.72356	1.88429	148	2.71209	95	4.04598	146	2.55505	85	2.67346	0.83	6.3	204	113	66	125	4.4	141	129.111	2.55973	5.59947	0.85	4.6	0.89	134.758	34.2976	71.5166	138	83	85	108	54	125	87	131	86	22	1561	5.4	66	136
11	18	1	171	1.71	-1.20331	70	0.012378	23.94	0.661684	1.82346	136	1.58583	88	2.94746	130	1.06505	87	2.81021	1.02	5	117	64	41	62	4.5	140	109.084	1.89621	3.25581	0.79	4.9	0.82	136.025	31.9543	74.5973	141	86	83	111	55	122	88	138	89	18	1531	5.5	74	131
12	13.4575	0	170	1.7	1.6912	55	0.710995	19.03	0.0803695	1.61159	135	1.98913	88	3.11818	118	0.447559	80	2.0037	0.68	5.1	185	97	68	99	4.2	142	103.25	3.45218	4.77038	0.8	4.34	0.6	92.55	22.0884	57.4278	124	74	80	97	50	111	77	122	79	17	1517	4.9	70	118
13	13.9836	0	168	1.68	1.38154	69	1.72993	24.45	1.41531	1.79444	117	0.329313	68	0.323517	131	1.62386	67	0.184206	0.65	4.5	163	85	62	81	4.1	138	106.745	17.3865	6.19335	0.99	5.22	0.99	197.353	48.6305	109.981	116	65	67	88	51	100	68	116	69	12	1501	4.7	79	119
14	15.1425	0	170	1.7	1.03829	68	1.3411	23.53	1.08591	1.79196	110	-0.419975	70	0.560593	110	-0.419975	75	1.25715	0.71	5.3	101	52	16	166	4.5	142	127.268	5.03778	6.78593	0.7	4.5	0.7	98.5753	23.5264	55.0099	117	67	99	90	50	100	69	115	74	28	1403	4.7	52	112
15	15.3014	1	179	1.79	0.876362	61	0.176985	19.04	-0.288682	1.74157	133	1.41944	80	1.96912	125	0.703428	80	1.96912	0.77	5.2	144	81	53	51	4.1	140	135.016	7.26569	4.67894	0.7	4.3	0.7	91.075	18.9102	52.2948	136	79	77	105	57	118	82	131	82	15	1551	5.3	75	137
16	16.8438	1	170	1.7	-0.83133	78	1.1402	26.99	1.5993	1.9192	145	2.41458	95	4.03512	145	2.41458	91	3.48611	0.94	5.7	212	158	36	91	4.4	142	121.379	6.65767	5.73796	0.9	4.4	0.9	130.742	31.2034	68.123	143	89	77	113	54	127	91	138	91	17	1690	5.5	73	132
17	17.937	1	177	1.77	-0.0918535	63	-0.380856	20.11	-0.522677	1.75997	147	2.32601	69	0.234793	130	0.907516	70	0.372045	0.81	5.3	107	45	45	86	4.5	139	129.809	4.9635	6.65618	0.87	4.47	0.83	124.573	26.6621	70.7811	118	61	68	87	57	102	63	119	64	13	1410	4.8	75	122
18	14.9589	1	170	1.7	0.346692	62	0.6726	21.45	0.616167	1.71108	141	2.26409	75	1.37999	133	1.58991	72	0.968238	0.66	5.1	132	64	54	68	4	140	144.193	4.96292	4.23177	0.8	4.4	0.8	112.165	26.7698	65.5522	136	74	68	102	62	115	77	130	77	18	1744	5.2	71	128
19	11.8192	0	167	1.67	2.86103	106	3.47561	38.01	2.95996	2.21748	134	2.01544	88	3.06803	116	0.363228	76	1.3963	0.56	5.5	167	89	47	154	4.2	140	123.162	5.03074	7.08252	0.96	4.69	0.88	149.737	37.4968	67.5257	123	68	71	93	54	108	69	127	72	17	1531	4.8	73	125
20	16.1479	1	182	1.82	0.910709	82	1.39302	24.76	1.23258	2.03606	135	1.41736	85	2.55476	143	2.08183	87	2.82926	0.89	6.8	218	125	62	156	4.5	138	126.459	2.51799	2.66904	1	5	0.8	162.207	32.2016	79.6672	132	79	78	103	53	117	80	129	82	14	1453	5.2	74	131
21	14.3973	1	173	1.73	0.719693	113	2.99209	37.76	2.73793	2.3303	131	1.47274	87	3.0429	122	0.651222	67	0.297863	0.79	8.8	153	98	33	108	4.4	139	134.451	30.9963	22.9811	0.81	4.48	0.94	129.849	29.5606	55.7221	126	66	76	93	59	116	68	129	68	11	1381	5.1	75	133
22	14.3589	1	180	1.8	1.59003	85	1.98762	26.23	1.65373	2.06155	158	3.47999	88	3.08324	147	2.64709	81	2.12248	0.7	6.8	202	118	54	150	4.2	140	141.342	7.49337	5.26966	0.6	4.9	0.5	86.1928	17.6293	41.8096	142	81	76	109	60	124	84	138	84	19	1671	5.5	72	135
[truncated: 39 more columns]
